# Supplementary material for: Seasonal Heat Stress and the Postpartum Stage Interactively Influence Milk Fatty Acid Composition in Holstein Dairy Cows in Spain
Source: Animals (Basel). 2025 Oct 27;15(21):3119. doi: 10.3390/ani15213119 (PMC12609924; doi:10.3390/ani15213119)
Supplement: Supplementary file 1 [file animals-15-03119-s001.zip]

Archive with 1 entries (1 files):
- animals-3906557-supplementary.pdf
